# Supplementary material for: Size and Number of Food Boluses in the Stomach after Eating Different Meals: Magnetic Resonance Imaging Insights in Healthy Humans
Source: Nutrients. 2021 Oct 16;13(10):3626. doi: 10.3390/nu13103626 (PMC8539055; doi:10.3390/nu13103626)
Supplement: Supplementary file 1 [file nutrients-13-03626-s001.zip]

Archive with 1 entries (1 files):
- nutrients-1407686-supplementary.pdf
